# Supplementary material for: Early Warning of Resistance to Bt Toxin Vip3Aa in Helicoverpa zea
Source: Toxins (Basel). 2021 Sep 2;13(9):618. doi: 10.3390/toxins13090618 (PMC8473270; doi:10.3390/toxins13090618)
Supplement: Supplementary file 1 [file toxins-13-00618-s001.zip]

Archive with 1 entries (1 files):
- toxins-1291424-SI.pdf
